# Supplementary material for: Multicenter evaluation of gut microbiome profiling by next-generation sequencing reveals major biases in partial-length metabarcoding approach
Source: Sci Rep. 2023 Dec 18;13:22593. doi: 10.1038/s41598-023-46062-7 (PMC10730622; doi:10.1038/s41598-023-46062-7)
Supplement: Supplementary file 2 — Supplementary Table 4. [file 41598_2023_46062_MOESM2_ESM.xlsx]

## Sheet: S1_1
Genre	P1_001	P1_002	P1_003
Parasegitibacter	1.17874	1.21508	1.17572
Dethiosulfovibrio	0.373222	0.360085	0.370731
Haloplasma	0.27851	0.286095	0.26699
Streptomyces	0.259755	0.284451	0.233215
Selenomonas	0.135973	0.143047	0.126258
Tenacibaculum	0.123782	0.121673	0.137516
Cellulosibacter	0.0956498	0.0994755	0.102132
Robinsoniella	0.0647043	0.0534372	0.0755937
Ethanoligenens	0.0525136	0.0419277	0.0345801
Imtechella	0.0431362	0.0476825	0.0273424
Planktophila	0.0271946	0.036995	0.025734
Thermomonas	0.032821	0.0189086	0.0281466
Craurococcus	0.02907	0.0254855	0.0225173
Allofustis	0.0178171	0.0246633	0.0209089
Acidaminobacter	0.0159416	0.0213749	0.0136712
Indibacter	0.00937743	0.0172643	0.0201047
Oribacterium	0.0159416	0.00986534	0.0160838
Catonella	0.0103152	0.0123317	0.0120628
Siphonobacter	0.0159416	0.0139759	0.00321675
SMB53	0.0121907	0.00904323	0.00723769
02d06	0.0103152	0.007399	0.00804188
cc 115	0.00750195	0.0131538	0.00402094
rc4-4	0.0121907	0.00657689	0.00562932
Sebaldella	0.00375097	0	0.00562932
Moryella	0.00468872	0	0.00402094
Ameyamaea	0.00281323	0.00493267	0.000804188
YRC22	0.00468872	0.00164422	0.000804188
Syntrophomonas	0.00375097	0.000822112	0.00241256
Lebetimonas	0.00187549	0.00493267	0
Lactonifactor	0	0.00411056	0.00160838
Desulfonatronospira	0.000937743	0	0.00402094
Tepidibacter	0.00468872	0	0
Hippea	0.00375097	0.000822112	0
Jonquetella	0.00187549	0.00164422	0.000804188
Lutispora	0	0.00411056	0
Haloglycomyces	0.00187549	0.000822112	0.000804188
Hespellia	0.000937743	0.00164422	0
gut	0	0.00246633	0
Halobacillus	0	0.000822112	0.00160838
Paracoccus	0	0.000822112	0.00160838
Catenuloplanes	0	0	0.00241256
Marinilabilia	0	0	0.00241256
Caldimicrobium	0.000937743	0.000822112	0
Syntrophococcus	0	0.00164422	0
Sneathia	0	0	0.00160838
Acidovorax	0	0	0.00160838
Candidatus Arthromitus	0	0	0.00160838
Thermopallium	0	0	0.00160838
Turicibacter	0.000937743	0	0
Alloscardovia	0.000937743	0	0
Mogibacterium	0	0	0.000804188
Pseudoramibacter Eubacterium	0	0	0.000804188

## Sheet: S1_2
Genre	P1_016	P1_017	P1_018
Parasegitibacter	2.77063	2.46188	2.50365
Dethiosulfovibrio	0.682039	0.642425	0.724356
Tenacibaculum	0.523577	0.401403	0.406741
Haloplasma	0.239326	0.196624	0.208232
Selenomonas	0.22544	0.149507	0.186356
Streptomyces	0.161729	0.13954	0.175012
Ethanoligenens	0.147843	0.115075	0.149084
Planktophila	0.13069	0.0978589	0.115865
Robinsoniella	0.118438	0.0797369	0.0745422
Lutispora	0.0628946	0.0498355	0.0518555
Siphonobacter	0.039207	0.0588966	0.0478042
Imtechella	0.035123	0.054366	0.0510452
Allofustis	0.0522761	0.0425867	0.0372711
02d06	0.0432911	0.0443989	0.0405121
Lachnobacterium	0.026138	0.0253708	0.0380813
Indibacter	0.0138858	0.0163098	0.0291687
Cellulosibacter	0.0147026	0.0217464	0.0218765
SMB53	0.0138858	0.0226525	0.0137741
Acidaminobacter	0.0163363	0.0126854	0.0113434
Catonella	0.00245044	0.0126854	0.0210663
Craurococcus	0.0163363	0	0.00648193
Ameyamaea	0.00490088	0.00634271	0.0097229
Thermomonas	0.00735132	0.00724881	0.00324097
Mucilaginibacter	0	0.0172159	0
Haematobacter	0.00408407	0.00906101	0.00324097
Pyramidobacter	0.00490088	0.0027183	0.00567169
Desulfonatronospira	0.00163363	0.0027183	0.00729217
YRC22	0.00163363	0.0036244	0.00405121
Haloglycomyces	0.00653451	0.0018122	0
WAL 1855D	0.00571769	0	0.00162048
Jonquetella	0.00326725	0.0018122	0.00162048
cc 115	0.00163363	0.0018122	0.00324097
rc4-4	0	0.0036244	0.00243072
Hespellia	0.00326725	0.0018122	0.000810241
Filomicrobium	0.00163363	0.0018122	0.00243072
24838	0.00571769	0	0
Syntrophomonas	0.00163363	0.0018122	0.00162048
Varibaculum	0.00163363	0.0018122	0.00162048
Sulfurovum	0	0	0.00486145
Johnsonella	0	0	0.00486145
AF12	0.00245044	0.0018122	0
Sedimentibacter	0.00245044	0	0.00162048
Lacibacter	0.00245044	0	0.00162048
Perexilibacter	0	0.0036244	0
Caldimicrobium	0.000816813	0.0027183	0
Proteiniborus	0.00326725	0	0
Moryella	0.00245044	0	0.000810241
RFN20	0.00163363	0	0.00162048
Pseudoramibacter Eubacterium	0.000816813	0.0018122	0
Filimonas	0	0	0.00243072
Thermoanaerobacter	0	0.0018122	0
Cinnamomum	0	0.0018122	0
Corynebacterium	0	0.000906101	0.000810241
Anaerolinea	0.00163363	0	0
Tetrasphaera	0	0	0.00162048
Halobacillus	0	0.000906101	0
Paraeggerthella	0.000816813	0	0

## Sheet: S2_1
Genre	P1_004	P1_005	P1_006
Siphonobacter	1.2492	1.26708	1.26099
Dethiosulfovibrio	0.75795	0.723015	0.647265
Allofustis	0.468551	0.504747	0.467004
Thermomonas	0.329121	0.332218	0.301834
Parasegitibacter	0.218063	0.194195	0.186969
Imtechella	0.144294	0.138825	0.140017
Algoriphagus	0.10052	0.109937	0.105642
Kluyvera	0.116732	0.0866655	0.0930654
Cellulosibacter	0.0721471	0.068209	0.062882
Ethanoligenens	0.0632301	0.0746287	0.0561746
02d06	0.0567449	0.0481475	0.0603667
SMB53	0.0389108	0.0449377	0.057013
Streptomyces	0	0.0609869	0.07462
Jonquetella	0.034047	0.0280861	0.0352139
Craurococcus	0.0210767	0.0312959	0.0385676
Catonella	0.0413427	0	0.0335371
Tenacibaculum	0.0243193	0.0200615	0.0259912
Hespellia	0.0162128	0.00802459	0.00922269
rc4-4	0.011349	0.0112344	0.00586899
Dehalobacterium	0.00729578	0.010432	0.00670741
Robinsoniella	0.00810642	0.00641967	0.00922269
Syntrophus	0.00729578	0.0096295	0.00586899
Acidaminobacter	0.00405321	0.00561721	0.00670741
Indibacter	0.00567449	0.00641967	0.00167685
Hippea	0.00162128	0.0096295	0.00167685
Actinobacillus	0.00729578	0.00160492	0
Paludibacter	0.00243193	0.000802459	0.00503056
Moryella	0.00243193	0.00320983	0.00251528
Pyramidobacter	0.00405321	0.00160492	0.00167685
Planktophila	0.00162128	0.00481475	0.000838427
Desulfonatronospira	0.00486385	0.00160492	0
Limibacter	0	0.00641967	0
Methylocapsa	0	0.00481475	0.000838427
gut	0	0	0.00503056
Enterobacter	0.00243193	0.00160492	0
Lebetimonas	0	0	0.00335371
cc 115	0.00162128	0.00160492	0
Anaerofustis	0.000810642	0	0.00167685
Mogibacterium	0	0.000802459	0.00167685
Selenomonas	0.00243193	0	0
Flexibacter	0	0.00240738	0
Tunicatimonas	0	0	0.00167685
Brooklawnia	0	0	0.00167685
Cronobacter	0	0	0.00167685
Desulfitispora	0	0	0.00167685
Leptotrichia	0.00162128	0	0
Paraeggerthella	0.00162128	0	0
Enhydrobacter	0.00162128	0	0
Rhodobacter	0.00162128	0	0
Epulopiscium	0	0.00160492	0
Porphyromonas	0	0	0.000838427
Mucilaginibacter	0	0.000802459	0
Chryseobacterium	0	0.000802459	0
Kingella	0	0.000802459	0

## Sheet: S2_2
Genre	P1_019	P1_020	P1_021
Siphonobacter	2.0622	2.06292	2.13916
Dethiosulfovibrio	0.63863	0.686248	0.619736
Allofustis	0.641596	0.648634	0.599794
Thermomonas	0.375665	0.437159	0.33748
Algoriphagus	0.252091	0.203116	0.190983
Streptomyces	0.188821	0.203952	0.167206
Imtechella	0.111711	0.112006	0.117351
Ethanoligenens	0.111711	0.109499	0.106613
Cellulosibacter	0.100836	0.103648	0.105846
Craurococcus	0.043498	0.070213	0.047554
Jonquetella	0.0583269	0.0518239	0.037583
Planktophila	0.043498	0.0451369	0.046787
SMB53	0.0355893	0.0677054	0.029913
Parasegitibacter	0.0444866	0.0309271	0.047554
Catonella	0.0227376	0.0259119	0.029146
02d06	0.026692	0.0208967	0.029913
Paludibacter	0.0148289	0.0108663	0.006136
Robinsoniella	0.00692014	0.00501521	0.013806
Kluyvera	0.00692014	0.00334348	0.010738
Desulfonatronospira	0.00197718	0.00334348	0.014573
rc4-4	0.00494296	0.00668695	0.003835
Filomicrobium	0.0128517	0	0
Moryella	0.00395437	0.00501521	0.002301
Acidaminobacter	0.00197718	0.00668695	0.002301
Limibacter	0	0.00167174	0.00920401
Hespellia	0.00197718	0.00334348	0.004602
Nitratifractor	0.00494296	0.00417934	0
Syntrophomonas	0.00296577	0.00334348	0.001534
Hippea	0.00197718	0.00334348	0.002301
Flavivirga	0	0.00668695	0
Enterobacter	0	0.00334348	0.002301
Syntrophus	0.00197718	0.00334348	0
Tunicatimonas	0.00296577	0	0
Bathycoccus	0.00296577	0	0
YRC22	0.00197718	0	0.000767001
WAL 1855D	0	0.000835869	0.001534
Turicibacter	0.00197718	0	0
Croceimarina	0.00197718	0	0
Mogibacterium	0.000988592	0.000835869	0
Methylocapsa	0.000988592	0	0.000767001
Pyramidobacter	0	0.00167174	0
Psychrobacillus	0	0.00167174	0
Mucilaginibacter	0	0	0.001534
Lebetimonas	0	0	0.001534
Syntrophococcus	0	0	0.001534
Cardiobacterium	0	0	0.001534
Solanum	0	0	0.001534
Indibacter	0.000988592	0	0
Sphingomonas	0.000988592	0	0
Thermoanaerobacter	0	0.000835869	0
Trachelomonas	0	0.000835869	0
Herminiimonas	0	0.000835869	0

## Sheet: S3_1
Genre	P1_007	P1_008	P1_009
Siphonobacter	1.53643	1.67517	1.59437
YRC22	0.778631	0.782543	0.808025
Allofustis	0.609018	0.56408	0.64254
Streptomyces	0	0.651124	0.675637
Dethiosulfovibrio	0.803428	0.0853373	0.117552
Cellulosibacter	0.274753	0.250892	0.239669
Craurococcus	0.143824	0.14934	0.173474
02d06	0.117043	0.111792	0.123258
Adlercreutzia	0.0922454	0.0768036	0.0924436
Papillibacter	0.0813347	0.0878975	0.0798895
Desulfomicrobium	0.043643	0.0477889	0.041086
Robinsoniella	0.0327323	0.0256012	0.049075
Catonella	0.0386836	0.0273079	0.0376622
SMB53	0.0277728	0.0256012	0.0376622
Francisella	0.0238053	0.0238945	0.0273907
Indibacter	0.0208296	0.00938711	0.0182605
Jonquetella	0.00297566	0.0110939	0.00913023
Hespellia	0.00396755	0.00426687	0.0102715
Mogibacterium	0.00396755	0.00341349	0.00684767
Actinobacillus	0.000991886	0.00170675	0.00570639
Parasegitibacter	0.00297566	0.00341349	0
Ethanoligenens	0.000991886	0.00512024	0
Sulfurovum	0.000991886	0.00170675	0.00114128
Moryella	0.000991886	0	0.00228256
Portibacter	0	0.00256012	0
WAL 1855D	0	0.000853373	0.00114128
Caldimicrobium	0	0.00170675	0
Planktoluna	0	0.00170675	0
Proteocatella	0	0.00170675	0
Mucilaginibacter	0	0	0.00114128
Desulfonatronospira	0.000991886	0	0
Lutispora	0	0.000853373	0
Paraeggerthella	0	0.000853373	0

## Sheet: S3_2
Genre	P1_022	P1_023	P1_024
Siphonobacter	2.26583	2.09328	2.01884
Streptomyces	0.757179	0.726885	0.564591
Allofustis	0.643032	0.520438	0.514334
YRC22	0.312955	0.318792	0.265187
Dethiosulfovibrio	0.22449	0.21989	0.209583
Adlercreutzia	0.128416	0.116186	0.0940985
Craurococcus	0.121757	0.101783	0.0898213
Cellulosibacter	0.0722935	0.0873799	0.0801976
02d06	0.06183	0.04417	0.0812669
Lachnobacterium	0.0589763	0.052812	0.0513265
Francisella	0.0437566	0.0499313	0.0481186
Robinsoniella	0.0313906	0.0652948	0.0374255
Catonella	0.0342443	0.030727	0.0513265
Desulfomicrobium	0.0133172	0.0153635	0.0160395
SMB53	0.00665861	0.0172839	0.0203167
Papillibacter	0.0190246	0.00768175	0.00641581
Indibacter	0.0104635	0.00576131	0.00748511
Ethanoligenens	0.00665861	0.00480109	0.00641581
Tepidibacter	0	0.00384087	0.00641581
Mogibacterium	0.00380492	0.00288065	0.0032079
Macellibacteroides	0.00190246	0.00576131	0
Jonquetella	0.00095123	0.00384087	0.0021386
Selenomonas	0.00380492	0.00192044	0
Dehalobacterium	0.00285369	0	0.0021386
Hippea	0	0.00288065	0
Bizionia	0	0.00288065	0
Neisseria	0	0	0.0021386
Microtetraspora	0	0	0.0021386
Sulfurovum	0.00095123	0	0.0010693
WAL 1855D	0.00095123	0.000960218	0
Moryella	0.00190246	0	0
Aureitalea	0.00190246	0	0
Proteiniphilum	0.00190246	0	0
Mucilaginibacter	0	0	0.0010693
Klebsiella	0	0	0.0010693
Parasegitibacter	0	0.000960218	0
Citrobacter	0	0.000960218	0
Hespellia	0	0.000960218	0
Catenuloplanes	0.00095123	0	0

## Sheet: S4_1
Genre	P1_010	P1_011	P1_012
YRC22	3.11323	3.26043	3.00176
Dethiosulfovibrio	0.827024	0.833978	0.913095
Mucilaginibacter	0.854063	0.756637	0.724025
Streptomyces	0.246149	0.245068	0.223547
Papillibacter	0.186477	0.175182	0.193518
Parasegitibacter	0.168761	0.139773	0.184621
Craurococcus	0.154776	0.171455	0.144583
Enterococcus	0.103495	0.114614	0.113442
Tenacibaculum	0.0755231	0.0754773	0.0845252
Catonella	0.0372953	0.0344773	0.0344774
SMB53	0.024242	0.0242273	0.0344774
Cellulosibacter	0.0205124	0.0177046	0.032253
Siphonobacter	0.0326334	0.00838637	0.0166826
Allofustis	0.0177153	0.0130455	0.0177948
Indibacter	0.0195801	0.0139773	0.0100096
02d06	0.0102562	0.0149091	0.0133461
Planktophila	0.00932384	0.00931819	0.0133461
rc4-4	0.00745907	0.0149091	0.00889739
Hespellia	0.00839145	0.00559091	0.00889739
Ethanoligenens	0.00839145	0.00652273	0.00667304
Gluconacetobacter	0	0.0177046	0
Robinsoniella	0.0055943	0.000931819	0.00778522
Acidaminobacter	0.00186477	0.00838637	0.00222435
CF231	0.00186477	0.01025	0
Psychrobacillus	0	0	0.0111217
Dehalobacterium	0.00186477	0.00279546	0.00222435
Haloplasma	0.0055943	0	0
Portibacter	0.00372953	0	0
Tistrella	0.00372953	0	0
Caldimicrobium	0.00279715	0.000931819	0
Massilia	0.00186477	0.00186364	0
Hippea	0	0	0.00333652
gut	0	0	0.00333652
Pseudoramibacter Eubacterium	0	0	0.00333652
Acholeplasma	0	0	0.00333652
Jonquetella	0	0.000931819	0.00222435
Desulfonatronospira	0.000932384	0.00186364	0
Desulfonauticus	0	0	0.00222435
Oxobacter	0.000932384	0	0.00111217
BF311	0.00186477	0	0
Catenuloplanes	0.00186477	0	0
Nautilia	0.00186477	0	0
Trachelomonas	0	0.00186364	0
Moryella	0	0	0.00111217
Mogibacterium	0	0	0.00111217
Atopobium	0	0	0.00111217
Sphingomonas	0.000932384	0	0

## Sheet: S4_2
Genre	P1_025	P1_026	P1_027
YRC22	1.87053	1.83209	1.97881
Dethiosulfovibrio	0.328078	0.361533	0.357381
Streptomyces	0.183626	0.197377	0.17918
02d06	0.169752	0.192492	0.154702
Mucilaginibacter	0.127314	0.111391	0.140015
Siphonobacter	0.101198	0.067421	0.0851839
Papillibacter	0.0652891	0.0791464	0.0558101
Defluviitalea	0.0293801	0.0381075	0.0440606
Parasegitibacter	0.035909	0.0381075	0.0352485
Catonella	0.00816113	0.0146567	0.0675596
rc4-4	0.0212189	0.0234508	0.0283946
Kluyvera	0.0228512	0.0195423	0.0264364
Indibacter	0.0220351	0.0244279	0.0186034
Ethanoligenens	0.0171384	0.0136796	0.0215408
Cellulosibacter	0.0138739	0.0136796	0.0195825
Allofustis	0.0138739	0.0107483	0.0107704
Haloplasma	0.0114256	0.0107483	0.0107704
Acidaminobacter	0.00816113	0.00781693	0.00881213
Craurococcus	0.0114256	0	0.00685388
Jonquetella	0.00897725	0.00293135	0.00489563
SMB53	0.00489668	0.00390846	0.0039165
Planktophila	0.00408057	0.00488558	0.00293738
Hespellia	0.00489668	0.00195423	0.0039165
BF311	0.00408057	0	0.00587475
Robinsoniella	0.00163223	0.000977116	0.00685388
CF231	0	0.00195423	0.00293738
Tenacibaculum	0.00163223	0.000977116	0.00195825
Caldimicrobium	0.000816113	0.00293135	0
Lebetimonas	0	0.000977116	0.00195825
Oxobacter	0.00163223	0	0.000979125
Catenuloplanes	0	0.00195423	0
Thermoanaerobacter	0	0.00195423	0
Moryella	0.000816113	0	0.000979125
Lactonifactor	0.00163223	0	0
Sulfurovum	0.00163223	0	0
Myceligenerans	0.00163223	0	0
Sediminitomix	0.00163223	0	0
Sphingomonas	0	0	0.000979125
Massilia	0	0.000977116	0
Dehalobacterium	0.000816113	0	0
Parvimonas	0.000816113	0	0

## Sheet: S5_1
Genre	P1_013	P1_014	P1_015
Mucilaginibacter	4.52547	4.40885	4.81067
Selenomonas	1.23621	1.3734	1.37281
Dethiosulfovibrio	1.28619	1.3512	1.32841
Streptomyces	0.570076	0.566172	0.582318
Craurococcus	0.37094	0.390136	0.444745
Parasegitibacter	0.313152	0.375862	0.34284
Allofustis	0.31159	0.347316	0.361765
Thermomonas	0.245211	0.276743	0.264955
YRC22	0.247554	0.229165	0.234383
Shuttleworthia	0.190546	0.178416	0.19726
Cellulosibacter	0.0796545	0.103878	0.0866198
Lachnobacterium	0.10152	0.0872254	0.0807966
02d06	0.0616932	0.057886	0.0487691
Robinsoniella	0.042951	0.0459916	0.0516807
SMB53	0.0452937	0.0451986	0.035667
Ethanoligenens	0.042951	0.0340972	0.0291159
Hippea	0.000780927	0.101499	0.00218369
rc4-4	0.0265515	0.0325113	0.0291159
Jonquetella	0.0296752	0.0333043	0.0247485
Kluyvera	0.0406082	0.0214099	0.0123743
Volucribacter	0.0218659	0.0174451	0.0203811
Planktophila	0.0187422	0.0134803	0.0174695
Desulfomicrobium	0.00780927	0.018238	0.00800687
Indibacter	0.0124948	0.00634367	0.0116464
Siphonobacter	0	0.00475775	0.0174695
Catonella	0.00937112	0.00475775	0.00800687
Lutispora	0.00546649	0.00555071	0.00509528
gut	0.010152	0	0
Desulfonatronospira	0	0	0.00946267
Moryella	0.00468556	0.00317183	0.00145579
Imtechella	0.00312371	0.00396479	0.00218369
Caldimicrobium	0.00156185	0.00317183	0.00291159
Syntrophococcus	0.00234278	0.00158592	0.00145579
Proteiniborus	0	0	0.00509528
Acidaminobacter	0	0.00475775	0
Olivibacter	0	0.00317183	0
Lebetimonas	0.00156185	0	0.00145579
Syntrophomonas	0	0.00158592	0
Fusibacter	0	0.00158592	0
Hespellia	0.000780927	0.000792959	0
Pseudozobellia	0.00156185	0	0
Haloglycomyces	0	0	0.00145579
Paraeggerthella	0	0	0.00145579
Brochothrix	0	0	0.00145579
Pelomonas	0	0.000792959	0
Actinobaculum	0	0	0.000727897

## Sheet: S5_2
Genre	P1_028	P1_029	P1_030
Mucilaginibacter	3.40268	3.56385	4.07261
Dethiosulfovibrio	0.923954	0.882469	0.966831
Siphonobacter	0.635274	0.637288	0.698635
Craurococcus	0.584488	0.514238	0.532254
YRC22	0.501626	0.460978	0.484243
Shuttleworthia	0.455295	0.478425	0.505765
02d06	0.423219	0.372823	0.376634
Thermomonas	0.313628	0.338846	0.27813
Allofustis	0.307391	0.276403	0.301307
Streptomyces	0.264623	0.241508	0.242536
Ethanoligenens	0.13543	0.146925	0.147342
SMB53	0.0338575	0.0449958	0.0380773
Robinsoniella	0.0320756	0.0321399	0.0430439
Cellulosibacter	0.0276206	0.029385	0.0372495
Catonella	0.0240567	0.0174474	0.0223497
Jonquetella	0.0169288	0.0229571	0.0132443
Lebetimonas	0.0472223	0	0.00413883
Hippea	0.0106919	0	0.038905
Indibacter	0.0115828	0.0101011	0.00662213
Propionibacterium	0	0	0.0173831
Planktophila	0.00534593	0.00550969	0.00579437
Phenylobacterium	0.00623691	0.00367313	0.00662213
Moryella	0.00178198	0.00183656	0.00331107
Syntrophomonas	0.00178198	0.00183656	0.00165553
Tepidibacter	0	0.00459141	0
Sedimentibacter	0.00445494	0	0
Lutispora	0.000890988	0.00275485	0
Syntrophococcus	0.00178198	0	0.00165553
Desulfomicrobium	0.00178198	0.000918282	0
Coriobacterium	0.00267296	0	0
Acidaminobacter	0	0.00183656	0.000827767
Anaerococcus	0	0	0.0024833
Nostoc	0	0	0.0024833
Tenacibaculum	0	0.00183656	0
Gracilibacillus	0	0.00183656	0
Caldimicrobium	0.000890988	0.000918282	0
Syntrophorhabdus	0.00178198	0	0
Haloglycomyces	0	0.000918282	0.000827767
Corynebacterium	0	0	0.00165553
Atopostipes	0	0	0.00165553
Cellulosimicrobium	0	0	0.00165553
Kribbia	0	0	0.00165553
Shinella	0	0	0.00165553
Stenotrophomonas	0	0	0.00165553
Volucribacter	0	0.000918282	0
Enterobacter	0	0.000918282	0
Chryseobacterium	0	0.000918282	0
Mogibacterium	0.000890988	0	0
Fusobacterium	0	0	0.000827767
Kingella	0	0	0.000827767
Actinobaculum	0	0	0.000827767
24838	0	0	0.000827767

[truncated: 1 more sheets: Unique]
