# Supplementary material for: Multicenter evaluation of gut microbiome profiling by next-generation sequencing reveals major biases in partial-length metabarcoding approach
Source: Sci Rep. 2023 Dec 18;13:22593. doi: 10.1038/s41598-023-46062-7 (PMC10730622; doi:10.1038/s41598-023-46062-7)
Supplement: Supplementary file 3 — Supplementary Table 5. [file 41598_2023_46062_MOESM3_ESM.xlsx]

## Sheet: S1_1
Genre	P2_001	P2_002	P2_003	P4_01	P4_02	P4_03
Christensenellaceae R-7 group	9.10827	9.39971	9.65187	7.68469	7.65762	6.50805
Coprococcus 2	6.04845	6.53915	5.79605	4.2993	4.31945	4.09901
Ruminococcaceae UCG-002	4.06466	4.6251	4.8452	4.16041	4.12632	4.47228
Prevotellaceae NK3B31 group	3.93683	3.77125	3.76643	4.21574	4.40197	3.69129
Ruminococcaceae UCG-014	3.93036	3.9183	3.39195	3.65377	3.66244	4.06922
[Eubacterium] coprostanoligenes group	1.46114	1.40372	1.3238	1.40136	1.42064	1.61224
Prevotella 9	1.15856	0.971234	0.926197	1.69947	1.66596	1.4996
Ruminococcaceae UCG-005	0.933642	0.920571	0.858389	1.69157	1.6441	1.649
Ruminococcaceae UCG-010	1.26373	1.23814	1.10496	1.21805	1.26675	1.19242
Ruminiclostridium 6	1.14238	1.11704	0.997087	1.38216	1.38005	1.22779
Ruminococcus 1	1.25241	1.28756	1.24366	1.10023	1.11376	1.19289
Lachnospiraceae NK4A136 group	0.983803	0.974941	1.03716	1.04565	1.11287	0.926663
Erysipelotrichaceae UCG-003	0.106794	0.0543693	0.0755136	1.1774	1.18602	1.19475
Ruminiclostridium 5	0.192554	0.187821	0.198801	0.756951	0.772988	0.740958
Marvinbryantia	0.432032	0.554814	0.497773	0.281551	0.297509	0.27367
Ruminococcaceae NK4A214 group	0.344655	0.323745	0.32363	0.323709	0.358616	0.394681
Ruminiclostridium 9	0.250805	0.253312	0.223459	0.312416	0.327394	0.308577
[Eubacterium] hallii group	0.310675	0.29656	0.285102	0.232619	0.2422	0.284375
[Eubacterium] ventriosum group	0.469248	0.347222	0.431506	0.133624	0.121769	0.134043
Family XIII AD3011 group	0.207116	0.212535	0.240411	0.249933	0.252013	0.234575
Lachnospiraceae UCG-010	0.0016181	0.00494266	0.00308219	0.441524	0.450055	0.422141
Lachnospiraceae FCS020 group	0.241096	0.239719	0.231164	0.164866	0.163251	0.114029
Ruminococcaceae UCG-004	0.103558	0.0988533	0.114041	0.233371	0.217222	0.328591
Lachnospiraceae UCG-008	0.113267	0.0877323	0.0863012	0.177663	0.184215	0.188032
Family XIII UCG-001	0.100322	0.10256	0.083219	0.129483	0.133812	0.119149
Ruminococcaceae UCG-003	0.140774	0.133452	0.1125	0.0910901	0.0847477	0.0884309
Enterorhabdus	0.0711963	0.040777	0.0446917	0.133248	0.136488	0.111702
Lachnospiraceae UCG-001	0.173136	0.160637	0.154109	0.00112922	0.00133812	0.00139628
Ruminococcaceae UCG-013	0.0517791	0.0679616	0.0616437	0.0624833	0.0611075	0.0674867
Defluviitaleaceae UCG-011	0.0679601	0.0321273	0.032363	0.0756575	0.0722585	0.0591091
[Eubacterium] nodatum group	0.0113267	0.003707	0.00308219	0.0361349	0.0428199	0.0381649
Lachnospiraceae NK4B4 group	0.0145629	0.00988533	0.00924656	0.00752811	0.0138272	0.00698139
[Eubacterium] ruminantium group	0.0016181	0.00247133	0.00770547	0.000376405	0	0.000930852

## Sheet: S1_2
Genre	P2_016	P2_017	P2_018	P4_016	P4_017	P4_018
Christensenellaceae R-7 group	10.9862	11.4674	11.8169	8.46341	8.73056	8.6242
Ruminococcaceae UCG-002	5.02757	5.19526	5.76907	3.41397	3.41402	3.5055
Ruminococcaceae UCG-014	3.72822	4.27823	4.12887	4.42264	4.26708	4.19512
[Eubacterium] coprostanoligenes group	3.70533	3.74345	3.66418	3.48091	3.49819	3.46122
Prevotellaceae NK3B31 group	3.84461	2.76394	2.3837	3.56255	3.38312	3.29427
Ruminococcaceae UCG-005	1.01124	0.977672	1.04986	2.13956	2.2012	2.13005
Ruminococcaceae UCG-010	1.51877	1.69806	1.76755	1.4803	1.51932	1.52492
Prevotella 9	1.26119	0.968483	1.10321	1.88955	1.81551	1.85327
Ruminiclostridium 6	1.48251	1.35992	1.64535	1.23231	1.31369	1.32505
Ruminococcaceae NK4A214 group	0.90439	0.975834	1.06707	0.978244	1.02886	1.04594
Ruminococcus 1	0.684971	0.659745	0.9225	0.685633	0.778126	0.724583
Erysipelotrichaceae UCG-003	0.17172	0.119452	0.160061	0.956438	0.859809	0.899392
Coprococcus 2	0.415943	0.452081	0.414781	0.388965	0.380362	0.416336
[Eubacterium] ventriosum group	0.410219	0.426353	0.395849	0.403164	0.388885	0.399438
Ruminococcaceae UCG-003	0.423575	0.479647	0.487066	0.280947	0.334548	0.303002
Lachnospiraceae NK4A136 group	0.370151	0.367546	0.330448	0.36868	0.402381	0.435857
Ruminococcaceae UCG-004	0.148824	0.262795	0.308074	0.488869	0.537692	0.520348
Lachnospiraceae FCS020 group	0.309095	0.343655	0.418223	0.312896	0.304005	0.300089
Ruminiclostridium 5	0.164088	0.169071	0.156618	0.474162	0.435054	0.472567
Ruminiclostridium 9	0.246132	0.281172	0.301189	0.297682	0.316791	0.337964
[Eubacterium] hallii group	0.280475	0.24258	0.314958	0.227192	0.270977	0.280277
Marvinbryantia	0.330083	0.332629	0.311516	0.203864	0.20705	0.227543
Family XIII AD3011 group	0.185076	0.28301	0.227183	0.253055	0.197461	0.233661
Ruminococcaceae UCG-013	0.118296	0.128641	0.163503	0.128303	0.148806	0.148005
Lachnospiraceae UCG-010	0.001908	0.00551319	0.00860541	0.249506	0.273463	0.293388
Family XIII UCG-001	0.101124	0.0973996	0.101544	0.143516	0.138862	0.15354
Defluviitaleaceae UCG-011	0.0820438	0.123128	0.0619589	0.122724	0.0923381	0.120909
[Eubacterium] ruminantium group	0.0896758	0.108426	0.0740065	0.0613621	0.0905623	0.0629312
Enterorhabdus	0.0648719	0.060645	0.0464692	0.107003	0.103348	0.0856563
Lachnospiraceae UCG-008	0.0572399	0.0477809	0.06368	0.064912	0.0706741	0.0655533
Lachnospiraceae UCG-001	0.0324359	0.0385923	0.0275373	0.00963538	0.00781322	0.0110712
Lachnospiraceae NK4B4 group	0.00763199	0	0.00516325	0.0020285	0.0046169	0.00320483

## Sheet: S2_1
Genre	P2_004	P2_005	P2_006	P4_04	P4_05	P4_06
Ruminococcaceae UCG-002	9.33262	9.14433	9.22716	6.32491	6.61208	6.48584
Christensenellaceae R-7 group	5.6111	5.58416	5.30123	5.5878	5.5358	5.56577
Ruminococcaceae UCG-014	2.57885	3.08805	2.90011	2.36621	2.31183	2.30609
Prevotellaceae NK3B31 group	1.89614	2.18374	2.23594	3.215	2.91387	2.72323
[Eubacterium] coprostanoligenes group	1.78213	1.72303	1.80475	1.64668	1.75704	1.6932
Lachnospiraceae NK4A136 group	0.585746	0.507781	0.552899	1.85174	2.27004	2.30757
Ruminococcaceae NK4A214 group	1.09549	1.19813	1.09884	1.35484	1.35185	1.35003
Ruminococcaceae UCG-010	1.11252	1.18815	1.1284	1.09266	1.15259	1.13998
Ruminococcaceae UCG-005	0.631609	0.650416	0.612014	1.29662	1.36457	1.42645
Ruminiclostridium 6	0.994588	0.984182	1.06581	0.796792	0.832793	0.850546
[Eubacterium] ventriosum group	1.05225	0.900027	0.884987	0.631282	0.801299	0.829344
Ruminococcaceae UCG-003	0.746924	0.773082	0.803269	0.704151	0.742549	0.725799
Lachnospiraceae UCG-010	0.0117935	0.0142635	0.00695471	1.25085	1.40333	1.41314
Ruminococcus 1	0.559538	0.571967	0.59115	0.739303	0.732858	0.731716
[Eubacterium] ruminantium group	0.43505	0.393673	0.453795	0.420733	0.40822	0.409741
Ruminiclostridium 9	0.326288	0.37513	0.342519	0.405353	0.429418	0.436367
Lachnospiraceae UCG-003	0.277803	0.248185	0.248631	0.303191	0.337963	0.337753
Ruminococcaceae UCG-013	0.238491	0.245332	0.250369	0.245336	0.246507	0.248014
Lachnospiraceae UCG-001	0.321046	0.302386	0.332087	0.163313	0.176855	0.172574
Ruminiclostridium 5	0.0707612	0.115534	0.0904112	0.358849	0.388839	0.38706
Erysipelotrichaceae UCG-003	0.0222767	0.0256743	0.0278188	0.387411	0.307679	0.351559
[Eubacterium] hallii group	0.207042	0.198263	0.241676	0.10143	0.133247	0.12524
Lachnospiraceae FCS020 group	0.13366	0.119813	0.179084	0.13878	0.153234	0.175533
Family XIII UCG-001	0.1009	0.115534	0.111275	0.183453	0.187151	0.196735
Lachnospiraceae UCG-008	0.0694508	0.0713175	0.064331	0.194072	0.245295	0.22484
Family XIII AD3011 group	0.13235	0.141209	0.125185	0.107289	0.126585	0.113899
Coprococcus 2	0.0694508	0.10555	0.116491	0.0816566	0.0847935	0.0931902
Marvinbryantia	0.079934	0.0998445	0.0782405	0.0563906	0.0629895	0.0611407
Enterorhabdus	0.0380014	0.0370851	0.0347735	0.0714037	0.0738915	0.0611407
Tyzzerella 4	0.0550365	0.0755966	0.0608537	0.0135484	0.012719	0.00887526
Lachnospiraceae NK4B4 group	0.0235871	0.0199689	0.0260802	0.0201395	0.01817	0.0261327
[Eubacterium] nodatum group	0.0144143	0.00998445	0.0173868	0.0124499	0.0151417	0.0177505
Defluviitaleaceae UCG-011	0.00786236	0.00427905	0.00695471	0.00695729	0.00847935	0.00640991

## Sheet: S2_2
Genre	P2_019	P2_020	P2_021	P4_019	P4_020	P4_021
Lachnospiraceae NK4A136 group	5.17361	5.26107	5.19878	6.34534	6.21257	6.50518
Ruminococcaceae UCG-002	5.25004	5.34989	5.3106	5.00143	4.50426	5.23757
Christensenellaceae R-7 group	3.97256	3.6151	3.83176	4.10042	4.03456	4.43015
[Eubacterium] ruminantium group	3.89977	3.5962	3.66288	3.1441	3.18745	2.99312
Ruminococcaceae UCG-014	1.63597	1.64786	1.70934	2.01219	2.01069	2.00253
Ruminococcaceae NK4A214 group	1.56318	1.37385	1.49938	1.81585	1.90838	2.08114
Ruminiclostridium 6	1.10278	1.19054	1.13195	0.942953	0.94896	0.960819
Ruminococcaceae UCG-010	0.968118	0.856058	0.890045	0.853082	0.777538	0.802082
Ruminococcus 1	0.653297	0.60661	0.666393	0.72035	0.777538	0.91274
Ruminococcaceae UCG-003	0.669675	0.784247	0.623032	0.618957	0.71297	0.715082
Ruminococcaceae UCG-005	0.365774	0.376061	0.303528	0.956318	0.97988	1.04324
Lachnospiraceae UCG-003	0.616902	0.561256	0.527181	0.758141	0.787087	0.708976
Prevotellaceae NK3B31 group	0.565948	0.548028	0.356018	0.866908	0.843924	0.733397
[Eubacterium] coprostanoligenes group	0.535012	0.625508	0.449587	0.646609	0.647493	0.628081
Ruminiclostridium 5	0.227471	0.292912	0.269296	0.639696	0.626577	0.700582
Lachnospiraceae UCG-010	0.0109186	0.00944876	0.0182573	0.748924	0.79709	0.807424
Erysipelotrichaceae UCG-003	0.0527733	0.045354	0.0867224	0.565034	0.547914	0.560923
Lachnospiraceae UCG-008	0.0436745	0.0321258	0.0387968	0.447972	0.434694	0.44187
[Eubacterium] ventriosum group	0.196535	0.162519	0.209959	0.281134	0.244174	0.215211
Ruminococcaceae UCG-013	0.167419	0.179526	0.148341	0.199559	0.222349	0.197659
Ruminiclostridium 9	0.151041	0.105826	0.184856	0.171907	0.193702	0.244211
Lachnospiraceae UCG-001	0.329378	0.298581	0.214524	0.0377918	0.0327384	0.0228948
Coprococcus 2	0.15832	0.132283	0.155187	0.119367	0.135955	0.125922
Family XIII AD3011 group	0.0600524	0.0737003	0.0798758	0.0695923	0.0636581	0.0702108
Lachnospiraceae FCS020 group	0.0509536	0.045354	0.041079	0.0576095	0.0550188	0.0541844
[Eubacterium] hallii group	0.0691513	0.0396848	0.0524898	0.0327222	0.0313743	0.0228948
Enterorhabdus	0.0218372	0.022677	0.0228217	0.0465485	0.0518359	0.0496054
Lachnospiraceae NK4B4 group	0.0254768	0.0491335	0.027386	0.0350266	0.0359213	0.0320527
Family XIII UCG-001	0.00909885	0.0207873	0.0159752	0.0188959	0.0186427	0.0213685
[Eubacterium] nodatum group	0.00909885	0.0113385	0.00912867	0.018435	0.0200068	0.0206053
Defluviitaleaceae UCG-011	0.00363954	0.00566926	0.00912867	0.00599139	0.0127316	0.00763161
Acetitomaculum	0.00363954	0.00188975	0.00456433	0.00230438	0.00682051	0.000763161

## Sheet: S3_1
Genre	P2_007	P2_008	P2_009	P4_07	P4_08	P4_09
Prevotella 2	8.49772	8.62508	7.52741	4.27682	5.65402	5.58343
Prevotella 9	5.3743	6.04534	5.37588	5.61648	5.63751	5.62468
Ruminococcaceae UCG-002	5.16836	4.83591	6.32098	5.32454	5.05896	4.98193
Christensenellaceae R-7 group	4.47287	4.65733	5.4977	5.43494	5.3996	5.44202
Ruminococcaceae UCG-005	2.88135	2.4489	2.79208	3.74407	3.93427	3.89873
[Eubacterium] ruminantium group	2.1714	2.01216	2.24781	1.77312	1.87876	1.87031
Lachnospiraceae NK4A136 group	1.06041	1.03614	1.03745	2.83121	2.3564	2.55136
Ruminococcaceae NK4A214 group	1.28803	1.0326	1.43435	1.72125	1.7644	1.69698
Ruminococcaceae UCG-014	1.34041	1.24125	1.38523	1.39375	1.30449	1.395
Coprococcus 2	1.27719	1.16698	1.27323	1.11885	1.16566	1.11757
[Eubacterium] coprostanoligenes group	0.836404	0.687814	0.840964	1.29446	1.22743	1.0994
Lachnospiraceae ND3007 group	0.0234844	0.010609	0.0157189	1.75682	1.78336	1.80599
Ruminococcaceae UCG-010	0.672014	0.558738	0.656266	1.0818	1.01522	1.03459
Alloprevotella	0.565431	0.472098	0.416552	1.15442	1.1198	1.11364
Erysipelotrichaceae UCG-003	0.0487752	0.0406677	0.100208	1.19887	1.02684	1.28747
Subdoligranulum	0.290845	0.364241	0.277046	0.663159	0.735726	0.61869
Lachnospiraceae UCG-010	0.0596141	0.0530448	0.0275082	0.755779	0.754685	0.738009
Ruminococcaceae UCG-003	0.301684	0.258151	0.339922	0.336396	0.284383	0.294614
Lachnospiraceae UCG-008	0.119228	0.157366	0.137541	0.451986	0.406086	0.38349
Ruminococcaceae UCG-013	0.23665	0.212179	0.241679	0.271932	0.235457	0.232745
Ruminiclostridium 9	0.16981	0.136148	0.212206	0.265264	0.253192	0.275465
Lachnospiraceae UCG-003	0.209553	0.208643	0.180768	0.228216	0.223837	0.251895
Ruminococcus 1	0.186068	0.155598	0.172908	0.251926	0.250135	0.236183
Ruminiclostridium 6	0.175229	0.167975	0.184698	0.221547	0.253804	0.24944
Lachnospiraceae FCS020 group	0.158971	0.120235	0.141471	0.197836	0.202432	0.152708
Family XIII AD3011 group	0.16981	0.15383	0.155225	0.160047	0.163291	0.152217
[Eubacterium] hallii group	0.231231	0.164439	0.210241	0.102253	0.0996869	0.0991869
Ruminiclostridium 5	0.0523882	0.0265224	0.0216135	0.247481	0.272763	0.255333
Lachnospiraceae UCG-001	0.146326	0.11493	0.147365	0.00889152	0.00856206	0.00785639
Family XIII UCG-001	0.0632271	0.0583492	0.0648406	0.0800237	0.0740007	0.0716895
Ruminococcaceae UCG-009	0.0686466	0.0636537	0.0903839	0.0585359	0.0544303	0.0623601
[Eubacterium] ventriosum group	0.0361298	0.0265224	0.0196487	0.0422347	0.0336367	0.0476293
[Eubacterium] nodatum group	0.00361298	0.0088408	0.00196487	0.0422347	0.0580997	0.0427191
Defluviitaleaceae UCG-011	0.0234844	0.0123771	0.0176838	0.0318613	0.0354714	0.0265153
Lachnospiraceae NK4B4 group	0.00361298	0.00353632	0.00785947	0.00444576	0.00611576	0.00392819
Acetitomaculum	0	0.00176816	0.00392974	0	0.00122315	0.000491024

## Sheet: S3_2
Genre	P2_022	P2_023	P2_024	P4_022	P4_023	P4_024
Prevotella 2	34.5911	35.7912	35.8009	16.8745	17.0754	18.9073
Prevotella 9	4.82988	6.58592	6.97306	5.10338	5.74487	6.37382
Ruminococcaceae UCG-002	4.55721	4.43709	3.86268	5.23978	5.3108	4.34583
Christensenellaceae R-7 group	4.3086	3.80446	3.75193	5.02311	5.03596	4.76092
Ruminococcaceae UCG-014	1.44355	1.66434	1.60961	2.20708	2.13381	2.08979
Lachnospiraceae NK4A136 group	1.51573	1.36807	1.17427	2.26864	2.49044	2.05836
Ruminococcaceae UCG-005	1.04657	1.1694	0.8955	2.17751	2.16925	2.1223
Ruminococcaceae NK4A214 group	0.968382	1.12409	0.822943	1.64218	1.71883	1.46477
Coprococcus 2	0.803978	0.813872	0.796212	0.895023	0.975565	1.03904
Ruminococcaceae UCG-010	0.685687	0.576856	0.568995	1.19135	1.15988	1.05396
Ruminiclostridium 6	0.797963	0.744162	0.704562	0.82079	0.8376	0.896235
[Eubacterium] coprostanoligenes group	0.627544	0.576856	0.46207	1.02357	0.976655	1.06941
[Eubacterium] ruminantium group	0.539327	0.629139	0.563267	0.676548	0.7329	0.729989
Lachnospiraceae ND3007 group	0.00200493	0.00348554	0.0095469	1.2511	1.18878	0.980956
Ruminococcaceae UCG-003	0.481184	0.468804	0.387604	0.58602	0.613477	0.5387
Lachnospiraceae UCG-010	0.0340838	0.0278843	0.0171844	0.664478	0.626564	0.564809
Ruminiclostridium 9	0.210518	0.291042	0.181391	0.410999	0.440067	0.394834
Lachnospiraceae UCG-001	0.258636	0.306727	0.311229	0.372373	0.348455	0.304251
Ruminiclostridium 5	0.0200493	0.0487975	0.080194	0.479197	0.506596	0.578663
Ruminococcaceae UCG-013	0.238587	0.33984	0.196666	0.284862	0.346819	0.304251
Erysipelotrichaceae UCG-003	0.0120296	0.0191704	0.0133657	0.529289	0.54913	0.503
Lachnospiraceae UCG-003	0.15037	0.181248	0.225307	0.270378	0.331005	0.425738
Lachnospiraceae UCG-008	0.0320789	0.0278843	0.0114563	0.466523	0.454791	0.500336
Ruminococcus 1	0.144355	0.207389	0.158479	0.228131	0.316827	0.27974
Family XIII AD3011 group	0.118291	0.0731962	0.116472	0.141224	0.161413	0.189691
Lachnospiraceae FCS020 group	0.0922269	0.0784245	0.0458251	0.168383	0.158141	0.117225
Enterorhabdus	0.060148	0.0888811	0.0496439	0.152691	0.149416	0.11829
Family XIII UCG-001	0.0842071	0.097595	0.0744659	0.114669	0.124331	0.116692
[Eubacterium] hallii group	0.116286	0.116765	0.0744659	0.0494888	0.045261	0.0378316
Marvinbryantia	0.0661628	0.0575113	0.0534627	0.0368149	0.0485328	0.0543496
Ruminococcaceae UCG-009	0.0400986	0.0470547	0.0420064	0.0217268	0.0327188	0.0229121
Defluviitaleaceae UCG-011	0.0200493	0.0261415	0.0286407	0.0325902	0.0359906	0.046357
[Eubacterium] nodatum group	0.00400986	0.0174277	0.00763752	0.0193127	0.027811	0.0378316
Acetitomaculum	0.00801973	0.00871384	0.00763752	0.00362113	0.00599844	0.0095911
[Eubacterium] ventriosum group	0.00200493	0.00348554	0.00381876	0.00784579	0.0114516	0.0138538

## Sheet: S4_1
Genre	P2_010	P2_011	P2_012	P4_010	P4_011	P4_012
Christensenellaceae R-7 group	12.6936	11.7744	13.4251	9.95671	10.1008	10.0015
Ruminococcaceae UCG-002	2.22807	2.44436	2.33277	2.29665	2.33494	2.21323
Ruminococcaceae UCG-014	1.83603	1.74362	1.63398	2.00206	2.11179	2.01965
Ruminococcus 1	1.49037	1.48701	1.34563	1.77195	1.82175	1.73378
Ruminococcaceae UCG-010	1.11329	1.12348	1.11703	1.60416	1.60197	1.57903
Lachnospiraceae NK4A136 group	0.360622	0.401362	0.426029	2.1141	1.9426	1.96788
Ruminococcaceae NK4A214 group	0.586572	0.592173	0.649435	0.822029	0.774566	0.790641
Ruminiclostridium 6	0.457885	0.687579	0.600078	0.69468	0.677324	0.715234
Ruminococcaceae UCG-005	0.27533	0.268123	0.283154	0.816563	0.802671	0.72874
[Eubacterium] coprostanoligenes group	0.396534	0.435905	0.394856	0.506116	0.512068	0.525593
Lachnospiraceae UCG-008	0.0299271	0.0263188	0.0233797	0.88543	0.82909	0.875613
Rikenellaceae RC9 gut group	0.629966	0.615202	0.716976	0.0683202	0.0657651	0.0573988
Lachnospiraceae UCG-001	0.591061	0.574079	0.729965	0.0628546	0.0629546	0.0596498
Ruminiclostridium 5	0.305257	0.287862	0.316924	0.304981	0.278237	0.283055
Ruminococcaceae UCG-003	0.252884	0.263188	0.283154	0.219718	0.250694	0.245915
Ruminococcaceae UCG-013	0.188541	0.212195	0.192233	0.237208	0.232707	0.226219
Erysipelotrichaceae UCG-003	0.0224453	0.0246739	0.0233797	0.233382	0.255753	0.215527
Lachnospiraceae UCG-003	0.116716	0.10034	0.0779322	0.161782	0.159073	0.154189
Ruminiclostridium 9	0.0748178	0.0921159	0.124692	0.160143	0.158511	0.153064
Family XIII AD3011 group	0.0643433	0.0986956	0.0779322	0.155223	0.164132	0.145748
[Eubacterium] ventriosum group	0.0793069	0.0970506	0.0987141	0.10658	0.110733	0.113672
[Eubacterium] hallii group	0.0957668	0.1135	0.0675412	0.0699599	0.0848763	0.0551479
Lachnospiraceae UCG-010	0.00897814	0.00822463	0.0129887	0.126802	0.0978045	0.105231
Lachnospiraceae FCS020 group	0.0478834	0.0361884	0.0181842	0.0672271	0.0528369	0.0630262
Marvinbryantia	0.0329198	0.0509927	0.0493571	0.0306074	0.0326015	0.0309503
Family XIII UCG-001	0.0194526	0.0180942	0.0337706	0.0409921	0.0427192	0.033764
[Eubacterium] nodatum group	0.0194526	0.0279637	0.0337706	0.00491905	0.00281047	0.00225093
Prevotellaceae NK3B31 group	0.00149636	0.0378333	0.0207819	0.00327937	0.00112419	0.00281367
Ruminococcaceae UCG-004	0.00149636	0.00493478	0.00519548	0.00929155	0.0140524	0.0067528
Coprococcus 2	0.0284308	0.111855	0	0.00437249	0.00112419	0.0016882
Enterorhabdus	0.00897814	0.0115145	0	0.0284212	0.0230459	0.0258857
Lachnospiraceae NK4B4 group	0.0164599	0.00822463	0	0.0163968	0.0140524	0.0157565
[Eubacterium] ruminantium group	0.00448907	0.0115145	0.0207819	0	0.000562095	0.00225093
Acetitomaculum	0.00598542	0.00493478	0	0.00327937	0.00449676	0.00562734

## Sheet: S4_2
Genre	P2_025	P2_026	P2_027	P4_025	P4_026	P4_027
Christensenellaceae R-7 group	11.6367	11.2689	11.9082	8.84863	8.89881	8.82422
Ruminococcus 1	5.72374	6.34871	6.00231	6.22292	6.38438	6.26267
Ruminococcaceae UCG-014	2.19445	2.18675	2.08949	2.25002	2.31659	2.30436
Lachnospiraceae UCG-003	0.873011	1.17507	1.1925	1.28596	1.34628	1.39676
Lachnospiraceae NK4A136 group	0.496097	0.508986	0.614063	1.51518	1.51638	1.57423
Ruminococcaceae UCG-002	0.582504	0.827364	0.641308	1.06915	0.998452	1.06705
Lachnospiraceae UCG-008	0.0119182	0.0167567	0.0104789	1.18252	1.19388	1.25533
Ruminococcaceae UCG-010	0.370955	0.425202	0.467358	0.683115	0.70531	0.702658
Ruminococcaceae NK4A214 group	0.33818	0.506891	0.494603	0.66822	0.667109	0.639149
Ruminiclostridium 6	0.427567	0.416824	0.423347	0.624361	0.658665	0.654013
[Eubacterium] coprostanoligenes group	0.481199	0.502702	0.507178	0.553609	0.566178	0.579693
Ruminococcaceae UCG-013	0.47524	0.475472	0.381431	0.597467	0.587892	0.560325
Ruminococcaceae UCG-003	0.329241	0.339324	0.316462	0.469616	0.466051	0.452224
Ruminococcaceae UCG-005	0.171325	0.240878	0.261972	0.492372	0.479723	0.481501
Erysipelotrichaceae UCG-003	0.0327752	0.0230405	0.0356282	0.447273	0.436697	0.460331
Ruminiclostridium 5	0.111734	0.142432	0.129938	0.127851	0.135513	0.125668
Ruminiclostridium 9	0.0670401	0.106824	0.0775437	0.148539	0.139534	0.136928
[Eubacterium] hallii group	0.087897	0.0942566	0.123651	0.0790278	0.0796188	0.0869315
[Eubacterium] ventriosum group	0.0640605	0.0816891	0.09431	0.0918543	0.0892696	0.0963903
Lachnospiraceae UCG-010	0.0297956	0.0272297	0.0272451	0.13985	0.126264	0.130622
Ruminococcaceae UCG-004	0.0342649	0.0272297	0.0251493	0.0988882	0.097714	0.0999937
Family XIII UCG-001	0.0342649	0.0544594	0.0586818	0.0707527	0.0816294	0.0725179
Acetitomaculum	0.0372445	0.0774999	0.0523944	0.0446859	0.0603173	0.0436909
Family XIII AD3011 group	0.0208569	0.0523648	0.0398198	0.0649601	0.0587088	0.0621582
Rikenellaceae RC9 gut group	0.0789583	0.0754053	0.075448	0.0107577	0.00764019	0.00675633
Lachnospiraceae FCS020 group	0.0178774	0.0314189	0.0314367	0.0459272	0.0410157	0.0400876
Marvinbryantia	0.0417138	0.0314189	0.0356282	0.0252393	0.0225184	0.037385
Enterorhabdus	0.0208569	0.00837837	0.0230535	0.0343419	0.0309629	0.0333312
Lachnospiraceae UCG-001	0.0342649	0.0607432	0.0230535	0.00620637	0.00643384	0.00675633
Coprococcus 2	0.0119182	0.00418918	0.00209578	0.00620637	0.00321692	0.0040538
[Eubacterium] ruminantium group	0.00595912	0.00418918	0.00209578	0.000827517	0.00080423	0.000900844
Lachnospiraceae NK4B4 group	0.0074489	0.00628378	0	0.00206879	0.00241269	0.0040538
Prevotellaceae NK3B31 group	0	0.00209459	0.00209578	0.00248255	0.00482538	0.000900844

## Sheet: S5_1
Genre	P2_013	P2_014	P2_015	P4_013	P4_014	P4_015
Christensenellaceae R-7 group	14.0674	15.945	16.2199	11.5045	12.369	13.5699
Coprococcus 2	8.40539	7.67656	8.09165	6.8296	6.71768	6.48227
Ruminococcaceae UCG-002	4.21622	4.58097	4.32444	4.01201	4.08637	4.08663
Ruminococcaceae UCG-010	3.04877	3.06193	3.14759	3.52643	3.72951	3.70312
Ruminococcus 1	2.53205	2.29469	2.30852	2.82046	3.08429	2.97429
Rikenellaceae RC9 gut group	4.50744	4.56133	4.79346	0.449988	0.5098	0.527321
Ruminococcaceae NK4A214 group	2.13388	1.82622	1.87608	2.53462	2.38757	2.35534
Ruminococcaceae UCG-005	0.990916	0.893471	0.931583	2.09152	2.11355	1.99941
[Eubacterium] coprostanoligenes group	1.07983	0.871029	0.800344	1.88777	1.73757	1.78814
Ruminococcaceae UCG-003	1.23317	1.30304	0.895009	1.0515	1.19166	1.215
Lachnospiraceae NK4A136 group	0.265447	0.269304	0.26463	1.63178	1.76996	1.73638
Subdoligranulum	1.43419	1.21607	1.321	0.677851	0.635657	0.637621
Ruminococcaceae UCG-014	0.309258	0.277719	0.301205	0.384556	0.363764	0.340234
Ruminiclostridium 9	0.206172	0.232835	0.247418	0.323142	0.306942	0.307568
Lachnospiraceae UCG-001	0.347916	0.373098	0.3679	0.187686	0.165154	0.176056
Ruminococcaceae UCG-013	0.278333	0.17673	0.240964	0.286408	0.285701	0.261751
Family XIII AD3011 group	0.249984	0.237043	0.217298	0.231307	0.252245	0.247327
[Eubacterium] hallii group	0.315701	0.241251	0.256024	0.179651	0.161968	0.162057
Ruminiclostridium 5	0.128858	0.0981836	0.0387263	0.297887	0.231003	0.254539
[Eubacterium] ventriosum group	0.175246	0.106599	0.116179	0.194574	0.178961	0.167147
Lachnospiraceae FCS020 group	0.152052	0.106599	0.144148	0.196296	0.14285	0.159936
Tyzzerella 4	0.175246	0.11221	0.163511	0.144639	0.129574	0.1243
Prevotellaceae NK3B31 group	0.0940661	0.0897679	0.0925129	0.189982	0.191706	0.167996
Lachnospiraceae UCG-003	0.118549	0.100989	0.135542	0.131438	0.147099	0.167147
Lachnospiraceae UCG-008	0.00902004	0.00140262	0.0107573	0.211219	0.262335	0.204056
Marvinbryantia	0.124992	0.116418	0.141997	0.0924082	0.0828426	0.0780587
Erysipelotrichaceae UCG-003	0.00515431	0.00140262	0.00430293	0.234751	0.181085	0.208298
Lachnospiraceae ND3007 group	0.0283487	0.0364682	0.0172117	0.173911	0.155595	0.161632
Enterorhabdus	0.0682946	0.0322603	0.0258176	0.141769	0.088153	0.0649075
Family XIII UCG-001	0.0541202	0.0448839	0.0623924	0.0700236	0.0748769	0.0759376
Defluviitaleaceae UCG-011	0.0322144	0.0434813	0.027969	0.0499349	0.0493869	0.0615137
Ruminiclostridium 6	0.0270601	0.0434813	0.0322719	0.0350118	0.0392971	0.0436959
Lachnospiraceae UCG-010	0.0141743	0.00420787	0.00215146	0.0189408	0.0238969	0.0186662
[Eubacterium] nodatum group	0.00644288	0.00701312	0	0.095852	0.0775321	0.0810283
[Eubacterium] ruminantium group	0.00386573	0.00280525	0.0129088	0	0.00159313	0.00169693

## Sheet: S5_2
Genre	P2_028	P2_029	P2_030	P4_028	P4_029	P4_030
Christensenellaceae R-7 group	6.19758	7.89519	8.00165	7.76846	7.68614	7.70704
Ruminococcus 1	6.03427	5.14754	5.02721	6.37417	6.58697	6.38257
Coprococcus 2	3.32438	4.49369	4.03133	3.45903	3.65124	3.55099
Ruminococcaceae UCG-002	3.22197	3.50435	3.41632	3.49448	3.32424	3.33643
Ruminococcaceae UCG-010	1.98467	2.2946	2.01814	2.57632	2.65972	2.7321
Ruminococcaceae NK4A214 group	1.38124	1.60157	1.56966	1.93235	2.07128	2.06838
Rikenellaceae RC9 gut group	2.48844	2.78438	3.26134	0.277333	0.281674	0.287316
Ruminococcaceae UCG-005	0.76674	0.837517	0.890354	1.76811	1.85759	1.76992
Lachnospiraceae NK4A136 group	0.318321	0.249786	0.267106	1.5352	1.51683	1.56427
Ruminococcaceae UCG-003	0.772276	0.835068	0.865622	0.845012	0.782698	0.782509
[Eubacterium] coprostanoligenes group	0.595123	0.636709	0.591921	0.858475	0.853926	0.852296
Ruminococcaceae UCG-014	0.420738	0.548549	0.560594	0.641725	0.581965	0.65407
Prevotellaceae NK3B31 group	0.268497	0.237541	0.314922	0.508892	0.544732	0.526374
Ruminiclostridium 9	0.257425	0.259581	0.267106	0.445168	0.390135	0.391254
Ruminiclostridium 5	0.0332162	0.0342843	0.0280297	0.499917	0.539876	0.50039
Erysipelotrichaceae UCG-003	0.0304481	0.0171422	0.0181369	0.497673	0.425749	0.536768
[Eubacterium] hallii group	0.315553	0.357536	0.255565	0.166489	0.179689	0.176695
Lachnospiraceae ND3007 group	0.0166081	0.0122444	0.0214345	0.425423	0.433034	0.458072
Ruminococcaceae UCG-013	0.171617	0.208155	0.174773	0.246817	0.295434	0.230892
Lachnospiraceae FCS020 group	0.210369	0.193461	0.19291	0.204185	0.182117	0.176695
Family XIII AD3011 group	0.146705	0.129791	0.163232	0.166938	0.158644	0.155908
Marvinbryantia	0.166081	0.178768	0.133553	0.113087	0.124649	0.121757
Lachnospiraceae UCG-001	0.185457	0.161626	0.187964	0.0718014	0.0687997	0.0749842
Lachnospiraceae UCG-003	0.116257	0.0759153	0.075845	0.147193	0.157835	0.172241
Lachnospiraceae UCG-008	0.0138401	0.00244888	0.0148392	0.223033	0.250107	0.239059
Lachnospiraceae UCG-010	0.00553603	0.00979552	0.016488	0.156617	0.165929	0.182635
Ruminiclostridium 6	0.0636643	0.0587731	0.067601	0.092893	0.0882255	0.0838932
[Eubacterium] ventriosum group	0.0608963	0.061222	0.067601	0.0897517	0.0922726	0.0705297
Enterorhabdus	0.0193761	0.0367332	0.0412201	0.0426321	0.0542304	0.0556814
Defluviitaleaceae UCG-011	0.0442882	0.0244888	0.0329761	0.0489147	0.0501833	0.0452875
Family XIII UCG-001	0.00553603	0.0122444	0.00494641	0.0197454	0.0234728	0.0155908

[truncated: 1 more sheets: Unique]
